# Supplementary material for: Conservation of Native Livestock Breeds in Russia: Current State and Promising Prospects
Source: Animals (Basel). 2025 Oct 25;15(21):3103. doi: 10.3390/ani15213103 (PMC12607823; doi:10.3390/ani15213103)
Supplement: Supplementary file 1 [file animals-15-03103-s001.zip]

Archive with 1 entries (1 files):
- animals-3872373-supplementary.pdf
